# Supplementary material for: Multimodal Imaging Investigation of the Dentato‐Thalamo‐Cortical Pathway in Friedreich's Ataxia
Source: Mov Disord. 2026 Jan 21;41(4):909–20. doi: 10.1002/mds.70179 (PMC13067320; doi:10.1002/mds.70179)
Supplement: Supplementary file 1 — Data S1. Supporting Information [file MDS-41-909-s001.zip]

Archive with 1 entries (1 files):
- Supplementary_Material_MDS70179(MDS-25-1308 ).pdf
